# Supplementary material for: An Evolutionary Cancer Epigenetic Approach Revealed DNA Hypermethylation of Ultra-Conserved Non-Coding Elements in Squamous Cell Carcinoma of Different Mammalian Species
Source: Cells. 2020 Sep 13;9(9):2092. doi: 10.3390/cells9092092 (PMC7565279; doi:10.3390/cells9092092)
Supplement: Supplementary file 1 [file cells-09-02092-s001.zip]

Archive with 37 entries (36 files):
- SuppFiles/
- SuppFiles/.DS_Store
- __MACOSX/SuppFiles/._.DS_Store
- SuppFiles/._.DS_Store
- SuppFiles/Table3.xlsx
- __MACOSX/SuppFiles/._Table3.xlsx
- SuppFiles/._Table3.xlsx
- SuppFiles/TableS1.xlsx
- __MACOSX/SuppFiles/._TableS1.xlsx
- SuppFiles/._TableS1.xlsx
- SuppFiles/Table2.xlsx
- __MACOSX/SuppFiles/._Table2.xlsx
- SuppFiles/._Table2.xlsx
- SuppFiles/TableS3.xlsx
- __MACOSX/SuppFiles/._TableS3.xlsx
- SuppFiles/._TableS3.xlsx
- SuppFiles/Table1.xlsx
- __MACOSX/SuppFiles/._Table1.xlsx
- SuppFiles/._Table1.xlsx
- SuppFiles/TableS2.xlsx
- __MACOSX/SuppFiles/._TableS2.xlsx
- SuppFiles/._TableS2.xlsx
- SuppFiles/Fig.S4.jpg
- __MACOSX/SuppFiles/._Fig.S4.jpg
- SuppFiles/._Fig.S4.jpg
- SuppFiles/Fig.S5.jpg
- __MACOSX/SuppFiles/._Fig.S5.jpg
- SuppFiles/._Fig.S5.jpg
- SuppFiles/Fig.S1.jpg
- __MACOSX/SuppFiles/._Fig.S1.jpg
- SuppFiles/._Fig.S1.jpg
- SuppFiles/Fig.S2.jpg
- __MACOSX/SuppFiles/._Fig.S2.jpg
- SuppFiles/._Fig.S2.jpg
- SuppFiles/Fig.S3.jpg
- __MACOSX/SuppFiles/._Fig.S3.jpg
- SuppFiles/._Fig.S3.jpg
