# Supplementary material for: An Evolutionary Cancer Epigenetic Approach Revealed DNA Hypermethylation of Ultra-Conserved Non-Coding Elements in Squamous Cell Carcinoma of Different Mammalian Species
Source: Cells. 2020 Sep 13;9(9):2092. doi: 10.3390/cells9092092 (PMC7565279; doi:10.3390/cells9092092)
Supplement: Supplementary file 1 [file cells-09-02092-s001.zip › SuppFiles/Table3.xlsx]

## Sheet: Foglio1
UCNE	Best position	Best AUC value	Worst position	Worst AUC value	Best to worst AUC gap
uc.160	77268955	0.783	77268898	0.725	0.058
uc.270	128304242	0.814	128304236	0.589	0.225
uc.283	50604683	0.824	50604779	0.653	0.171
uc.299	102509546	0.752	102509564	0.686	0.066
uc.328	31825751	0.713	31825744	0.624	0.089
uc.339	54071206	0.826	54071264	0.742	0.084
uc.416	46670879	0.843	46670918	0.679	0.164
