# Supplementary material for: An Evolutionary Cancer Epigenetic Approach Revealed DNA Hypermethylation of Ultra-Conserved Non-Coding Elements in Squamous Cell Carcinoma of Different Mammalian Species
Source: Cells. 2020 Sep 13;9(9):2092. doi: 10.3390/cells9092092 (PMC7565279; doi:10.3390/cells9092092)
Supplement: Supplementary file 1 [file cells-09-02092-s001.zip › SuppFiles/TableS1.xlsx]

## Sheet: UC160MethPlot.txt_descriptive_a
TUCR	Position	Norm Methylation mean	OSCC Methylation mean	Stomatitis Methylation mean	Norm Methylation standard deviation	OSCC Methylation standard deviation	Stomatitis Methylation standard deviation	Norm Methylation minimum	OSCC Methylation minimum	Stomatitis Methylation minimum	Norm Methylation maximum	OSCC Methylation maximum	Stomatitis Methylation maximum	Kruskall-Wallis p-value
uc.160	77268855	0.0729658	0.218319	0.0879857	0.102233	0.190542	0.0464856	0	0	0.0021	0.5479	0.7209	0.1595	0.0001484
uc.160	77268888	0.0412026	0.180417	0.0717429	0.0486437	0.185548	0.0505743	0	0	0.0152	0.2578	0.663	0.1647	0.0002139
uc.160	77268898	0.0668868	0.222319	0.141171	0.060222	0.20199	0.0737599	0	0	0.0302	0.274	0.7124	0.2727	0.0002723
uc.160	77268942	0.20705	0.415327	0.341557	0.119059	0.224609	0.111152	0	0	0.2075	0.4865	0.8854	0.5884	1.481e-05
uc.160	77268948	0.194118	0.381677	0.287629	0.113113	0.221687	0.0973378	0	0.0008	0.1322	0.4624	0.7878	0.4673	9.647e-05
uc.160	77268955	0.210405	0.413983	0.319279	0.132378	0.208358	0.0942144	0	0.0011	0.1379	0.4873	0.8541	0.4685	1.389e-05
uc.270	128304187	0.634563	0.779115	0.777457	0.205272	0.123075	0.0755149	0.1407	0.4876	0.6507	1	1	0.8792	0.0003718
uc.270	128304190	0.905516	0.93841	0.926407	0.0920414	0.054153	0.0454982	0.4978	0.8113	0.8507	1	1	0.9992	0.09125
uc.270	128304210	0.775621	0.890665	0.887271	0.129405	0.0852951	0.0669947	0.4411	0.5949	0.7717	1	0.999	0.9758	2.403e-05
uc.270	128304215	0.474784	0.696565	0.723593	0.227684	0.157064	0.0933705	0.135	0.3453	0.6007	0.9939	1	0.9072	4.137e-06
uc.270	128304236	0.416553	0.48836	0.0176429	0.297581	0.366987	0.0203781	0	0.003	0	0.9909	0.9976	0.0786	3.951e-05
uc.270	128304242	0.59726	0.804308	0.835214	0.180456	0.133252	0.0762156	0.2446	0.4511	0.7376	0.9636	0.9988	0.9869	2.357e-07
uc.270	128304251	0.391763	0.615485	0.683814	0.240159	0.203981	0.106529	0.1271	0.1597	0.5037	0.9939	0.9952	0.857	6.115e-06
uc.283	50604624	0.0856816	0.184996	0.0488143	0.0829358	0.174347	0.0315757	0	0	0	0.3617	0.8889	0.116	7.309e-05
uc.283	50604631	0.0374789	0.113794	0.00881429	0.040817	0.19439	0.0106288	0	0	0	0.1307	0.9221	0.0385	0.02945
uc.283	50604647	0.0548263	0.171317	0.00790714	0.0429092	0.210398	0.00738027	0	0	0	0.1899	0.8951	0.0241	8.926e-05
uc.283	50604683	0.0729737	0.243962	0.1263	0.0519406	0.196466	0.0592636	0	0	0.0517	0.2292	0.8468	0.2493	4.107e-07
uc.283	50604699	0.232337	0.394781	0.31715	0.169162	0.216803	0.0818011	0.0011	0	0.1803	0.9839	0.9086	0.4643	4.803e-05
uc.283	50604710	0.295263	0.455335	0.383507	0.169836	0.205694	0.0750625	0.0021	0.0007	0.2564	0.9839	0.9387	0.5539	7.635e-05
uc.283	50604752	0.0914868	0.220348	0.0945714	0.0595596	0.165609	0.0503555	0	0	0.0439	0.3077	0.6366	0.2336	8.813e-06
uc.283	50604777	0.190755	0.292848	0.140729	0.157217	0.187042	0.0483857	0	0.0381	0.0696	0.9747	0.7923	0.2366	0.0002187
uc.283	50604779	0.231139	0.32229	0.182186	0.161281	0.19621	0.0920821	0	0	0.0046	0.9873	0.8746	0.4169	0.004909
uc.283	50604827	0.197253	0.310279	0.360221	0.111991	0.204051	0.124289	0	0.0003	0.2235	0.3857	0.7925	0.702	0.0002697
uc.283	50604870	0.172189	0.305083	0.229264	0.0838732	0.170492	0.103673	0	0.0381	0.003	0.3391	0.7917	0.4447	0.0001278
uc.283	50604875	0.248847	0.401935	0.361464	0.119904	0.172102	0.0881843	0	0.0007	0.253	0.562	0.811	0.5387	9.344e-06
uc.299	102509510	0.0395474	0.159142	0.0622643	0.0366972	0.185898	0.0507165	0	0	0	0.1716	0.7379	0.1767	0.0015426
uc.299	102509528	0.0335368	0.143962	0.0489714	0.0308249	0.162937	0.0311304	0	0	0	0.1111	0.6826	0.104	0.000291
uc.299	102509546	0.0299553	0.150021	0.0467071	0.0367161	0.16341	0.0331051	0	0	0	0.1845	0.6461	0.0972	0.000178
uc.299	102509550	0.0589921	0.210077	0.0762357	0.0625068	0.208702	0.0509871	0	0	0	0.2633	0.6646	0.147	0.001634
uc.299	102509561	0.0504053	0.163348	0.0971857	0.057145	0.176389	0.0435063	0	0	0.0332	0.2605	0.6614	0.1706	0.0010529
uc.299	102509564	0.06695	0.202671	0.128586	0.0553805	0.202385	0.0407466	0	0.0004	0.071	0.2208	0.7293	0.2483	0.0007616
uc.299	102509577	0.149561	0.295417	0.216771	0.0968821	0.188773	0.0836545	0	0.0013	0.0503	0.3686	0.6803	0.3655	0.0004835
uc.299	102509582	0.0870553	0.211465	0.10145	0.0867518	0.18166	0.0723781	0	0	0	0.5006	0.7318	0.2357	0.0030229
uc.299	102509607	0.249253	0.334965	0.462414	0.182454	0.246741	0.120128	0	0.0004	0.2447	0.7576	0.89	0.635	0.003363
uc.299	102509625	0.131137	0.247542	0.206236	0.130174	0.194661	0.0986301	0	0.0007	0.0818	0.4989	0.8093	0.4343	0.0021649
uc.299	102509634	0.0950132	0.202948	0.161529	0.13306	0.209053	0.0851218	0	0	0.0102	0.4992	0.735	0.3185	0.0082898
uc.299	102509645	0.0600579	0.170333	0.0947	0.0874547	0.178585	0.051994	0	0.0006	0	0.4602	0.6987	0.1587	0.0007606
uc.328	31825712	0.19494	0.338479	0.177979	0.134731	0.229157	0.0746071	0	0	0.0819	0.5793	0.8321	0.313	0.0139119
uc.328	31825744	0.391016	0.484368	0.3807	0.165264	0.214737	0.0697982	0	0	0.2529	0.6589	0.878	0.4874	0.0771412
uc.328	31825751	0.2498	0.417038	0.24255	0.132716	0.218474	0.0899228	0	0.0823	0.0932	0.5034	0.8967	0.3757	0.0009701
uc.328	31825756	0.264438	0.404728	0.281386	0.142891	0.232851	0.101697	0	0	0.1383	0.6985	0.8541	0.4774	0.0193932
uc.328	31825792	0.157876	0.324983	0.131964	0.0955826	0.23207	0.0789136	0	0	0.0307	0.3306	0.8715	0.2659	0.0005912
uc.328	31825797	0.204508	0.355868	0.149243	0.100452	0.226545	0.0754413	0	0	0.052	0.4231	0.8506	0.2855	0.0003255
uc.339	54071194	0.0754421	0.314565	0.240664	0.0951038	0.237157	0.106174	0	0	0.0382	0.3493	0.7893	0.3679	3.112e-07
uc.339	54071206	0.0538105	0.269012	0.196079	0.0692529	0.221171	0.0962179	0	0	0.04	0.297	0.8446	0.3111	6.696e-08
uc.339	54071222	0.0625632	0.285681	0.179929	0.0738442	0.229686	0.110845	0	0	0.0126	0.3233	0.8234	0.3548	4.353e-07
uc.339	54071224	0.121755	0.371435	0.356529	0.126071	0.251427	0.142345	0	0.0009	0.0928	0.4824	0.8579	0.543	8.26e-07
uc.339	54071240	0.117395	0.342625	0.361193	0.122007	0.259181	0.149176	0	0.0018	0.0873	0.4349	0.8994	0.5844	4.899e-06
uc.339	54071260	0.156474	0.378177	0.38905	0.137543	0.251521	0.131065	0.0015	0	0.1343	0.5315	0.8736	0.5861	8.852e-06
uc.339	54071264	0.20984	0.415342	0.446114	0.152227	0.244144	0.141411	0.001	0.0052	0.1297	0.5725	0.8478	0.6434	2.898e-05
uc.339	54071287	0.0940947	0.310898	0.249386	0.112092	0.234638	0.107799	0	0.0009	0.0719	0.4165	0.7701	0.4439	2.553e-06
uc.339	54071300	0.170695	0.386592	0.326386	0.15023	0.251533	0.133081	0	0.0009	0.0793	0.6794	0.8727	0.5347	5.761e-05
uc.416	46670865	0.0657842	0.265102	0.158014	0.0506864	0.223452	0.066294	0	0	0.0811	0.1848	0.9973	0.2846	1.068e-07
uc.416	46670872	0.114597	0.299423	0.239429	0.0975881	0.230997	0.0962718	0.0012	0.0009	0.0885	0.5604	0.9966	0.3743	1.549e-05
uc.416	46670879	0.0546684	0.241506	0.106393	0.0397923	0.217438	0.0540197	0	0	0.0382	0.1678	0.9973	0.2275	5.684e-08
uc.416	46670909	0.0882079	0.213231	0.103779	0.052889	0.209004	0.0659795	0	0.0003	0.0054	0.2189	0.9966	0.2066	0.006057
uc.416	46670918	0.0907526	0.192848	0.0799929	0.0782311	0.19965	0.0536942	0	0.0007	0	0.4266	0.9973	0.1853	0.006366
uc.416	46670933	0.032171	0.140731	0.066	0.024515	0.209154	0.0377355	0	0	0.0005	0.1214	0.9973	0.1381	0.000857
uc.416	46670951	0.0407395	0.148915	0.0626643	0.0482317	0.207276	0.0353675	0	0	0.0157	0.2863	0.9966	0.1538	0.0004212
