# Supplementary material for: An Evolutionary Cancer Epigenetic Approach Revealed DNA Hypermethylation of Ultra-Conserved Non-Coding Elements in Squamous Cell Carcinoma of Different Mammalian Species
Source: Cells. 2020 Sep 13;9(9):2092. doi: 10.3390/cells9092092 (PMC7565279; doi:10.3390/cells9092092)
Supplement: Supplementary file 1 [file cells-09-02092-s001.zip › SuppFiles/Table2.xlsx]

## Sheet: Foglio1
UCNE Bejerano	UCNE ID	UCNE Name	Upstream gene	Within gene	Downstream gene	Primer For	Primer Rev	Genome coordinates (hg38)	Number of CpG	Amplicon Length
uc.160+	27423	OTP_Lukas	AK128395	NA	AP3B1	TTTTTGATTTTAGGTGGAATTAGGAG	TACATTAAAACCTCAATTAATTAACCCTTA	Chr5+:77972981-77973184	6	204
uc.283+	6661	DRGX_Toru	DRGX	NA	ERCC6	TTGGGTGAAAATTAAATTTTAAAGTAT	AAAAAACACTTAATAATACAAAAAACC	Chr10+:49396679-49396856	6	178
uc.283Prom	6661	DRGX_Toru	DRGX	NA	ERCC6	TGTTTTTAGTAAGGGGTTTTTGAATT	AAAATTTAATTTTCACCCAAACAAA	Chr10+:49396546-49396698	6	153
uc.416+	NA		HOXB4	HOXB5	HOXB6	GTTTTAAAGTGGTTGGAGGAGGT	CTATCAATTACTAAATTATAACAATAACAA	Chr17+:48593480-48593629	7	150
uc.339+	NA		ATP5G2	NA	KIAA1536	GTTATTATAGGAATGTAATTTTGTT	CCTTTCAAAAACTCAAAACCATAAA	Chr12+:53677385-53677558	9	174
uc.270+	35244		AB040954	MAPKAP1	LOC51145	GTGATGGGTATTTAGAGAGTTGGTTAT	CTTACCAAAAATCATTATTCACCCT	Chr9+:125541877-125541998	7	122
uc.299+	NA		HIF1AN	PAX2	C10orf6	TTTTGTTGTGTGTGGGGTGT	CCTCACCTACCCAAAATTTTACTAAC	Chr10+:100749700-100749920	12	221
uc.328+	NA		ELP4	PAX6	RCN1	TTTGATATTTGTTTTTAAAATAAAATTAGT	ACAAAATAACAAAACTACCACAAAC	Chr11+:31804130-31804274	6	145
