# Supplementary material for: An Evolutionary Cancer Epigenetic Approach Revealed DNA Hypermethylation of Ultra-Conserved Non-Coding Elements in Squamous Cell Carcinoma of Different Mammalian Species
Source: Cells. 2020 Sep 13;9(9):2092. doi: 10.3390/cells9092092 (PMC7565279; doi:10.3390/cells9092092)
Supplement: Supplementary file 1 [file cells-09-02092-s001.zip › SuppFiles/TableS3.xlsx]

## Sheet: 160CATMethPLott.txt_descriptive
TUCR	Position	Norm Methylation mean	OSCC Methylation mean	Stomatitis Methylation mean	Norm Methylation standard deviation	OSCC Methylation standard deviation	Stomatitis Methylation standard deviation	Norm Methylation minimum	OSCC Methylation minimum	Stomatitis Methylation minimum	Norm Methylation maximum	OSCC Methylation maximum	Stomatitis Methylation maximum	Kruskall-Wallis p-value
uc.160	77268855	0.109143	0.378753	0.10034	0.0546269	0.165106	0.0442159	0.0608	0.0872	0.0179	0.2174	0.7209	0.1595	3.981e-05
uc.160	77268888	0.0793571	0.324753	0.08299	0.0211981	0.198378	0.0525188	0.0607	0.0028	0.0278	0.1142	0.663	0.1647	0.001317
uc.160	77268898	0.121629	0.410671	0.14702	0.0427952	0.169903	0.0716981	0.0513	0.1054	0.0594	0.1848	0.7124	0.2727	0.0001232
uc.160	77268942	0.277114	0.588441	0.33258	0.0827421	0.127332	0.0929846	0.2025	0.3943	0.2075	0.3929	0.7969	0.4799	1.099e-05
uc.160	77268948	0.255457	0.569165	0.29459	0.0729375	0.136825	0.106991	0.1594	0.384	0.1322	0.3593	0.7878	0.4673	1e-05
uc.160	77268955	0.306429	0.596647	0.30798	0.0750962	0.130431	0.0936409	0.2348	0.3722	0.1379	0.4495	0.8016	0.4685	9.401e-06
uc.270	128304187	0.595871	0.751306	0.7914	0.0726254	0.101209	0.0759806	0.4643	0.4947	0.6538	0.6917	0.8772	0.8792	0.001594
uc.270	128304190	0.888571	0.939276	0.93148	0.0399481	0.0527932	0.051471	0.8303	0.8151	0.8507	0.9419	1	0.9992	0.06662
uc.270	128304210	0.805029	0.911559	0.89434	0.0458928	0.0595325	0.0692364	0.7533	0.7816	0.7747	0.8772	0.9971	0.9758	0.005539
uc.270	128304215	0.523543	0.723676	0.73902	0.0741707	0.113362	0.0964556	0.4195	0.4486	0.6085	0.6156	0.9118	0.9072	0.00129
uc.270	128304236	0.00775714	0.0337176	0.01986	0.00523414	0.0386537	0.0235071	0	0.003	0	0.0173	0.1358	0.0786	0.075104
uc.270	128304242	0.651229	0.835347	0.85099	0.0792218	0.0985159	0.0776496	0.5502	0.6303	0.7571	0.7642	0.9565	0.9869	0.001539
uc.270	128304251	0.370086	0.640741	0.69887	0.0894755	0.139603	0.103365	0.2609	0.3713	0.5071	0.5188	0.9036	0.857	0.000477
uc.283	50604624	0.0315714	0.109947	0.05079	0.0244432	0.0917544	0.0318745	0	0	0	0.0719	0.2432	0.116	0.063911
uc.283	50604631	0.00865714	0.0173353	0.00693	0.0108831	0.0453107	0.0115571	0	0	0	0.0294	0.1892	0.0385	0.926537
uc.283	50604647	0.00935714	0.0247824	0.00774	0.00774615	0.0491552	0.00772646	0	0	0	0.021	0.1892	0.0241	0.926754
uc.283	50604683	0.0955857	0.262088	0.13741	0.0412707	0.201159	0.0673472	0.0511	0	0.0517	0.1503	0.6882	0.2493	0.041642
uc.283	50604699	0.200014	0.453559	0.31689	0.0721699	0.190396	0.0927542	0.125	0.12	0.1803	0.3007	0.8129	0.4643	0.002129
uc.283	50604710	0.253	0.489194	0.39002	0.0688279	0.17699	0.0848646	0.1724	0.1538	0.2564	0.3883	0.8225	0.5539	0.001555
uc.283	50604752	0.0832571	0.1907	0.10084	0.0324227	0.117045	0.0570884	0.0353	0.0427	0.0544	0.1274	0.425	0.2336	0.017634
uc.283	50604777	0.102657	0.215941	0.14989	0.0538405	0.12407	0.0508653	0.0377	0.063	0.087	0.1941	0.5375	0.2366	0.033309
uc.283	50604779	0.107429	0.240159	0.19637	0.0423818	0.137215	0.086096	0.0485	0	0.1311	0.1872	0.5977	0.4169	0.00819
uc.283	50604827	0.241857	0.345194	0.34371	0.0764402	0.117933	0.0827057	0.1498	0.133	0.2458	0.3857	0.6101	0.4844	0.049553
uc.283	50604870	0.146914	0.28	0.25927	0.0390814	0.12143	0.0862535	0.0811	0.0381	0.1622	0.2005	0.4984	0.4447	0.007865
uc.283	50604875	0.198143	0.384329	0.37524	0.054067	0.118976	0.0913217	0.1055	0.1855	0.2712	0.2603	0.5872	0.5387	0.001305
uc.299	102509510	0.0658143	0.337365	0.06764	0.0515144	0.214065	0.0339827	0.0067	0.0003	0.0144	0.1716	0.7379	0.1236	0.001872
uc.299	102509528	0.0509143	0.274241	0.05185	0.0341457	0.197579	0.0263811	0.0008	0.0003	0	0.0984	0.6826	0.0972	0.002198
uc.299	102509546	0.0437286	0.314147	0.04509	0.0251258	0.166007	0.0337373	0.0016	0	0	0.0768	0.6461	0.0972	5.994e-05
uc.299	102509550	0.0862286	0.374576	0.09495	0.0421389	0.19857	0.0469025	0.029	0.0599	0.0214	0.1336	0.6646	0.147	0.0002853
uc.299	102509561	0.0976429	0.308724	0.09496	0.0577581	0.188551	0.0411271	0.0524	0.0006	0.0332	0.2199	0.6614	0.1585	0.004446
uc.299	102509564	0.117586	0.387218	0.1194	0.0517238	0.199537	0.0260796	0.0726	0.0006	0.071	0.2208	0.7293	0.1556	0.000461
uc.299	102509577	0.2012	0.447729	0.23832	0.0661395	0.131469	0.0797552	0.0748	0.2	0.1425	0.2683	0.6803	0.3655	7.174e-05
uc.299	102509582	0.103843	0.369765	0.11332	0.0463752	0.163606	0.0769172	0.0228	0.0723	0	0.1543	0.7318	0.2357	9.688e-05
uc.299	102509607	0.353329	0.584947	0.45155	0.0741152	0.197029	0.133401	0.2324	0.0006	0.2447	0.449	0.89	0.635	0.002292
uc.299	102509625	0.171886	0.418365	0.20691	0.0459023	0.182559	0.109764	0.1171	0.0012	0.0818	0.2227	0.8093	0.4343	0.0007473
uc.299	102509634	0.106443	0.377271	0.16583	0.0256387	0.17297	0.0939159	0.074	0.0785	0.0102	0.1504	0.735	0.3185	0.0002832
uc.299	102509645	0.0926286	0.301553	0.10396	0.0327254	0.18059	0.0362145	0.0425	0.0006	0.0341	0.1329	0.6757	0.1506	9.351e-05
uc.328	31825712	0.341857	0.487688	0.1974	0.0736409	0.161728	0.0781007	0.1854	0.2676	0.084	0.4054	0.7586	0.313	9.671e-05
uc.328	31825744	0.526186	0.624935	0.40718	0.0736563	0.130973	0.0596405	0.3694	0.3337	0.3114	0.5955	0.8196	0.4874	0.0002353
uc.328	31825751	0.367629	0.523465	0.27226	0.0667221	0.161376	0.0878176	0.2455	0.2364	0.0932	0.4436	0.7439	0.3757	0.0004867
uc.328	31825756	0.374514	0.540812	0.30987	0.0830526	0.160343	0.104884	0.2038	0.1721	0.1383	0.4515	0.7377	0.4774	0.00106
uc.328	31825792	0.230414	0.430294	0.15715	0.0584996	0.198098	0.0793462	0.1114	0.0703	0.0307	0.2885	0.7157	0.2659	0.0005728
uc.328	31825797	0.293614	0.463171	0.17515	0.0379361	0.189834	0.0718569	0.2256	0.1299	0.0583	0.3482	0.7074	0.2855	0.0001797
uc.339	54071194	0.186371	0.513676	0.26671	0.129024	0.13155	0.101167	0.0394	0.3403	0.0607	0.3493	0.7379	0.3679	1.064e-05
uc.339	54071206	0.147271	0.424347	0.22514	0.0894911	0.119423	0.0930035	0.0331	0.25	0.0705	0.297	0.6785	0.3111	1.664e-05
uc.339	54071222	0.157057	0.440406	0.21451	0.0924684	0.155597	0.108742	0.0483	0.2366	0.0447	0.3233	0.738	0.3548	0.0001714
uc.339	54071224	0.267786	0.587312	0.37032	0.137272	0.115648	0.138027	0.0674	0.4129	0.0928	0.4359	0.8099	0.543	4.629e-05
uc.339	54071240	0.271757	0.574971	0.37974	0.138901	0.126771	0.143272	0.0629	0.4053	0.1389	0.4349	0.8163	0.5844	0.0001713
uc.339	54071260	0.290214	0.5807	0.41209	0.149238	0.136721	0.127806	0.0713	0.2841	0.1649	0.4826	0.8135	0.5861	0.0007018
uc.339	54071264	0.309729	0.617665	0.47053	0.148523	0.108107	0.128086	0.0775	0.4449	0.293	0.4954	0.8478	0.6434	0.0002479
uc.339	54071287	0.232157	0.489971	0.27459	0.128384	0.133121	0.109499	0.0629	0.3036	0.1005	0.3933	0.7701	0.4439	0.0001809
uc.339	54071300	0.255386	0.564641	0.36598	0.143322	0.141954	0.126745	0.0673	0.25	0.1444	0.4649	0.7989	0.5347	0.0002688
uc.416	46670865	0.1173	0.383971	0.1818	0.0409445	0.138928	0.0633859	0.0634	0.1618	0.0834	0.1848	0.7159	0.2846	5.834e-05
uc.416	46670872	0.178371	0.441424	0.27682	0.0590874	0.140271	0.0860997	0.1101	0.1793	0.099	0.2574	0.7491	0.3743	0.0001507
uc.416	46670879	0.0866857	0.317829	0.12146	0.0470485	0.172442	0.0564153	0.0389	0.0589	0.0382	0.1678	0.717	0.2275	0.0003142
uc.416	46670909	0.118314	0.258476	0.12402	0.0518226	0.148776	0.0682522	0.0578	0.0003	0.0054	0.2189	0.4985	0.2066	0.02581
uc.416	46670918	0.0931714	0.228065	0.09402	0.0531557	0.126222	0.0548186	0.0452	0.0007	0.0153	0.1978	0.4053	0.1853	0.01063
uc.416	46670933	0.0416	0.164253	0.07214	0.0188881	0.14731	0.0424231	0.0107	0.0003	0.0005	0.0717	0.4263	0.1381	0.07477
uc.416	46670951	0.0484	0.159265	0.07131	0.0189661	0.130588	0.0386142	0.0143	0.0229	0.0157	0.0726	0.4242	0.1538	0.06713
