# Supplementary material for: An Evolutionary Cancer Epigenetic Approach Revealed DNA Hypermethylation of Ultra-Conserved Non-Coding Elements in Squamous Cell Carcinoma of Different Mammalian Species
Source: Cells. 2020 Sep 13;9(9):2092. doi: 10.3390/cells9092092 (PMC7565279; doi:10.3390/cells9092092)
Supplement: Supplementary file 1 [file cells-09-02092-s001.zip › SuppFiles/Table1.xlsx]

## Sheet: Foglio1
ID	Sample	Diagnosis	Species	Breed	Location	Sex	Age
AP15289	FFPE	SCC	Felis catus (Cat)	Domestic short-haired	Skin (head)	Fs	9 y
AP8012	FFPE	SCC	Felis catus (Cat)	Domestic short-haired	Skin (chin)	Mc	10 y
AP11378	FFPE	SCC	Felis catus (Cat)	Domestic short-haired	Skin (ear)	Fs	12 y
AP11306	FFPE	SCC	Felis catus (Cat)	Domestic short-haired	Oral cavity	Fs	12 y
AP18329	FFPE	SCC	Felis catus (Cat)	Domestic short-haired	Oral cavity	Mc	11 y
AP18369	FFPE	SCC	Felis catus (Cat)	Domestic short-haired	Oral cavity	Fs	13 y
AP4925	FFPE	SCC	Felis catus (Cat)	Domestic short-haired	Oral cavity	Fs	19 y
AP9641	FFPE	SCC	Felis catus (Cat)	Domestic short-haired	Oral cavity	Mc	16 y
AP9960	FFPE	SCC	Felis catus (Cat)	Persian	Oral cavity	Mc	11 y
AP17845	FFPE	SCC	Felis catus (Cat)	Domestic short-haired	Oral cavity	Mc	11 y
AP17919	FFPE	SCC	Felis catus (Cat)	Domestic short-haired	Oral cavity	Fs	10 y
AP13806	FFPE	SCC	Felis catus (Cat)	Domestic short-haired	Oral cavity	Mc	15 y
AP17595	FFPE	SCC	Felis catus (Cat)	Thai	Oral cavity	Fs	12 y
AP17714	FFPE	SCC	Felis catus (Cat)	Domestic short-haired	Oral cavity	Mc	9 y
AP18102	FFPE	SCC	Felis catus (Cat)	Domestic short-haired	Oral cavity	Mc	12 y
AP768	FFPE	SCC	Felis catus (Cat)	Domestic short-haired	Oral cavity	Fs	15 y
AP8694	FFPE	SCC	Felis catus (Cat)	Domestic short-haired	Oral cavity	Fs	12 y
AP16359	FFPE	SCC	Canis lupus familiaris (Dog)	Beagle	Prepuce	M	12 y
AP17735	FFPE	SCC	Canis lupus familiaris (Dog)	Labrador retriever	Skin	F	11 y
AP16030	FFPE	SCC	Canis lupus familiaris (Dog)	Labrador retriever	Oral cavity	Fs	14 y
AP7483	FFPE	SCC	Equus ferus caballus (Horse)	Paint horse	Vulva	F	15 y
AP12812	FFPE	SCC	Bos taurus (Bovine)	Holstein fresian	Eyelid	Mc	8 y
S17_3828	FFPE	SCC	Meles meles (European badger)		Lung	F	14 y
S18_5874	FFPE	SCC	Hystrix cristata (Porcupine)		Mandible	F	14 y
AP10728	FFPE	Stomatitis	Felis catus (Cat)	Domestic short-haired	Oral cavity	Mc	9 y
AP2633	FFPE	Stomatitis	Felis catus (Cat)	Domestic short-haired	Oral cavity	Fs	10 y
AP5978	FFPE	Stomatitis	Felis catus (Cat)	Domestic short-haired	Oral cavity	Fs	7 y
AP847	FFPE	Stomatitis	Felis catus (Cat)	Domestic short-haired	Oral cavity	Fs	12 y
AP18349	FFPE	Stomatitis	Felis catus (Cat)	Domestic short-haired	Oral cavity	Mc	8 y
AP16102	FFPE	Stomatitis	Felis catus (Cat)	Domestic short-haired	Oral cavity	Mc	17 y
AP17827	FFPE	Stomatitis	Felis catus (Cat)	Domestic short-haired	Oral cavity	Mc	9 y
AP17936	FFPE	Stomatitis	Felis catus (Cat)	Domestic short-haired	Oral cavity	Fs	4 y
AP18136	FFPE	Stomatitis	Felis catus (Cat)	Domestic short-haired	Oral cavity	Mc	5 y
AP18404	FFPE	Stomatitis	Felis catus (Cat)	Domestic short-haired	Oral cavity	Fs	8 y
AP2115	FFPE	Stomatitis	Felis catus (Cat)	Domestic short-haired	Oral cavity	Fs	12 y
AP498	FFPE	Stomatitis	Felis catus (Cat)	Domestic short-haired	Oral cavity	Mc	1 y
AP7692	FFPE	Stomatitis	Felis catus (Cat)	Domestic short-haired	Oral cavity	Fs	13 y
AP17076	FFPE	Stomatitis	Felis catus (Cat)	Domestic short-haired	Oral cavity	Mc	10 y
CAT-1	Brushing	Norm	Felis catus (Cat)	Domestic short-haired	Oral cavity	Mc	15 y
CAT-2	Brushing	Norm	Felis catus (Cat)	Domestic short-haired	Oral cavity	Fs	10 y
CAT-3	Brushing	Norm	Felis catus (Cat)	Domestic short-haired	Oral cavity	Fs	9 y
CAT-4	Brushing	Norm	Felis catus (Cat)	Domestic short-haired	Oral cavity	Mc	10 y
CAT-5	Brushing	Norm	Felis catus (Cat)	Domestic short-haired	Oral cavity	Fs	9 y
CAT-6	Brushing	Norm	Felis catus (Cat)	Persian	Oral cavity	Fs	11 y
CAT-7	Brushing	Norm	Felis catus (Cat)	Domestic short-haired	Oral cavity	Mc	12 y
DOG-1	Brushing	Norm	Canis lupus familiaris (Dog)	Border Collie	Oral cavity	Mc	5 y
DOG-2	Brushing	Norm	Canis lupus familiaris (Dog)	Golden Retriever	Oral cavity	Mc	10 y
DOG-3	Brushing	Norm	Canis lupus familiaris (Dog)	Newfoundland	Oral cavity	Fs	9 y
DOG-4	Brushing	Norm	Canis lupus familiaris (Dog)	Golden Retriever	Oral cavity	F	7 y
DOG-5	Brushing	Norm	Canis lupus familiaris (Dog)	Golden Retriever	Oral cavity	F	5 y
HORSE-1	Brushing	Norm	Equus ferus caballus (Horse)	Italian Saddle	Oral cavity	Mc	16 y
HORSE-2	Brushing	Norm	Equus ferus caballus (Horse)	Italian Saddle	Oral cavity	Mc	9 y
HORSE-3	Brushing	Norm	Equus ferus caballus (Horse)	Italian Saddle	Oral cavity	Mc	8 y
HORSE-4	Brushing	Norm	Equus ferus caballus (Horse)	Italian Saddle	Oral cavity	F	10 y
HORSE-5	Brushing	Norm	Equus ferus caballus (Horse)	Italian Saddle	Oral cavity	F	9 y
BOV-1	Brushing	Norm	Bos taurus (Bovine)	Holstein fresian	Oral cavity	F	2 y
BOV-2	Brushing	Norm	Bos taurus (Bovine)	Holstein fresian	Oral cavity	F	1 y 6 m
BADGER-1	Brushing	Norm	Meles meles (European badger)		Oral cavity	F	Unknown (adult)
