# Supplementary material for: An Evolutionary Cancer Epigenetic Approach Revealed DNA Hypermethylation of Ultra-Conserved Non-Coding Elements in Squamous Cell Carcinoma of Different Mammalian Species
Source: Cells. 2020 Sep 13;9(9):2092. doi: 10.3390/cells9092092 (PMC7565279; doi:10.3390/cells9092092)
Supplement: Supplementary file 1 [file cells-09-02092-s001.zip › SuppFiles/TableS2.xlsx]

## Sheet: 160TUCRMethPlottHomo.txt_descri
TUCR	Position	Norm Methylation mean	OSCC Methylation mean	Norm Methylation standard deviation	OSCC Methylation standard deviation	Norm Methylation minimum	OSCC Methylation minimum	Norm Methylation maximum	OSCC Methylation maximum	Kruskall-Wallis p-value
uc.160	77268855	0.0408683	0.103108	0.0515505	0.122121	0	0	0.2205	0.5209	0.00335
uc.160	77268888	0.0344658	0.0834308	0.0503231	0.110708	0	0	0.2578	0.4448	0.05763
uc.160	77268898	0.0480171	0.0954692	0.0506713	0.113393	0	0	0.274	0.4391	0.12567
uc.160	77268942	0.214956	0.277685	0.100833	0.196445	0.0016	0	0.4456	0.8854	0.22649
uc.160	77268948	0.177961	0.253304	0.085792	0.189209	0.0012	0.0008	0.4624	0.7636	0.11352
uc.160	77268955	0.260515	0.311265	0.104707	0.168587	0	0.0054	0.5714	0.8541	0.2798
uc.270	128304187	0.73561	0.799188	0.117255	0.147232	0.5353	0.455	0.9337	1	0.029673
uc.270	128304190	0.935737	0.943442	0.0382271	0.0568818	0.8229	0.8113	0.9995	1	0.099538
uc.270	128304210	0.819907	0.879192	0.095308	0.102991	0.6555	0.5949	0.9813	0.999	0.016703
uc.270	128304215	0.534722	0.676573	0.184307	0.203929	0.2857	0.1699	0.9007	1	0.005034
uc.270	128304236	0.56639	0.723835	0.182093	0.189106	0.2923	0.3507	0.9385	0.9976	0.002445
uc.270	128304242	0.64049	0.774811	0.167735	0.169963	0.3333	0.4095	0.9519	0.9988	0.002719
uc.270	128304251	0.417212	0.589288	0.239418	0.269796	0.001	0.0957	0.9074	0.9952	0.012557
uc.283	50604624	0.107015	0.230373	0.0559397	0.208036	0	0	0.2727	0.8889	0.0028956
uc.283	50604631	0.0883146	0.205058	0.0498519	0.228575	0.0072	0	0.2715	0.9221	0.0166999
uc.283	50604647	0.0803659	0.218708	0.0418047	0.228889	0	0.0007	0.1672	0.8951	0.0018077
uc.283	50604683	0.101463	0.211758	0.0588474	0.201965	0.0008	0.0007	0.3086	0.8468	0.00567
uc.283	50604699	0.231961	0.334023	0.10039	0.208096	0.0036	0	0.5385	0.9086	0.0260216
uc.283	50604710	0.324183	0.406042	0.134275	0.210087	0	0.0007	0.7692	0.9387	0.0420612
uc.283	50604752	0.145032	0.246673	0.0855061	0.185729	0.0009	0	0.4364	0.6366	0.0100739
uc.283	50604777	0.239234	0.373538	0.101724	0.19342	0.1164	0.0381	0.5325	0.7923	0.000211
uc.283	50604779	0.272437	0.401896	0.0725161	0.201283	0.1362	0.0013	0.4493	0.8746	0.0004439
uc.283	50604827	0.262463	0.339238	0.108278	0.222809	0.1259	0.0014	0.6223	0.7925	0.153238
uc.283	50604870	0.215363	0.3019	0.0855662	0.186958	0.0005	0.0381	0.5814	0.7917	0.0504988
uc.283	50604875	0.295334	0.408035	0.0831582	0.186081	0.1343	0.0007	0.528	0.811	0.0002056
uc.299	102509510	0.0325244	0.0679077	0.0225468	0.0740014	0	0	0.1014	0.2647	0.07686
uc.299	102509528	0.0271561	0.0809269	0.0249586	0.101916	0.0005	0	0.1087	0.3478	0.001929
uc.299	102509546	0.0274	0.05475	0.0260174	0.0720848	0.0002	0	0.1244	0.2786	0.271274
uc.299	102509550	0.0389317	0.108962	0.0544285	0.155804	0	0	0.2732	0.5288	0.044713
uc.299	102509561	0.0514073	0.0722808	0.0860468	0.112636	0	0	0.5227	0.4615	0.897616
uc.299	102509564	0.0417976	0.0932808	0.0299611	0.116143	0.0006	0.0004	0.1138	0.4032	0.176687
uc.299	102509577	0.132688	0.179292	0.106241	0.146853	0.0019	0.0013	0.6475	0.6031	0.244253
uc.299	102509582	0.0922854	0.113685	0.096026	0.115389	0	0	0.5238	0.4128	0.796917
uc.299	102509607	0.142963	0.162373	0.0809994	0.110067	0.0009	0.0004	0.4235	0.4453	0.584497
uc.299	102509625	0.0677293	0.129038	0.042059	0.100959	0.0005	0.0007	0.1642	0.389	0.008191
uc.299	102509634	0.034222	0.0576462	0.0330991	0.0666059	0.0005	0	0.172	0.221	0.392172
uc.299	102509645	0.0277585	0.0861115	0.0214792	0.141372	0	0.0007	0.0975	0.6987	0.024746
uc.328	31825712	0.149276	0.225242	0.145654	0.212506	0.0204	0	0.9846	0.8321	0.29139
uc.328	31825744	0.346688	0.384492	0.166544	0.211379	0.1172	0	0.9846	0.878	0.51169
uc.328	31825751	0.249854	0.33765	0.163304	0.219195	0.0587	0.0823	0.9767	0.8967	0.12574
uc.328	31825756	0.263193	0.324354	0.149825	0.222698	0.0434	0	0.9846	0.8541	0.50345
uc.328	31825792	0.186895	0.25615	0.155451	0.221815	0.0144	0	0.9846	0.8715	0.3443
uc.328	31825797	0.203329	0.287119	0.145715	0.218019	0.014	0	0.9846	0.8506	0.09439
uc.339	54071194	0.120517	0.224762	0.160248	0.205961	0.0015	0	0.9836	0.7893	0.010073
uc.339	54071206	0.0838854	0.203435	0.156129	0.216442	0	0	0.9796	0.8446	0.001929
uc.339	54071222	0.100617	0.212758	0.158085	0.213724	0	0	0.9816	0.8234	0.003214
uc.339	54071224	0.173961	0.281861	0.176407	0.215162	0	0.0009	0.9816	0.8579	0.017913
uc.339	54071240	0.195051	0.259981	0.187942	0.224585	0	0.0018	0.9857	0.8994	0.176704
uc.339	54071260	0.239624	0.294685	0.169126	0.212244	0.0267	0.0041	0.9898	0.8736	0.291404
uc.339	54071264	0.306671	0.338908	0.17636	0.203701	0.0534	0.0052	0.9857	0.7926	0.588928
uc.339	54071287	0.139142	0.222696	0.168037	0.203899	0	0.0009	0.9857	0.7567	0.062093
uc.339	54071300	0.269229	0.315561	0.181136	0.228034	0.0687	0.0009	0.9877	0.8727	0.432541
uc.416	46670865	0.100346	0.200081	0.150671	0.259087	0.0143	0	0.9954	0.9973	0.05688
uc.416	46670872	0.107934	0.226415	0.0588214	0.25929	0.0012	0.0009	0.2155	0.9966	0.14419
uc.416	46670879	0.064978	0.208512	0.0383005	0.249033	0	0	0.1644	0.9973	0.00173
uc.416	46670909	0.105856	0.213446	0.0641302	0.251316	0	0.0115	0.2431	0.9966	0.10636
uc.416	46670918	0.0940317	0.198108	0.0741089	0.246882	0	0.0152	0.3883	0.9973	0.063
uc.416	46670933	0.039678	0.151927	0.0392168	0.255729	0.0003	0	0.167	0.9973	0.02689
uc.416	46670951	0.0528	0.165154	0.0623559	0.262164	0	0	0.2863	0.9966	0.06389
